# Supplementary material for: Eleven Candidate Susceptibility Genes for Common Familial Colorectal Cancer
Source: PLoS Genet. 2013 Oct 17;9(10):e1003876. doi: 10.1371/journal.pgen.1003876 (PMC3798264; doi:10.1371/journal.pgen.1003876)
Supplement: Table S1 — Clinical information on the 96 familial colorectal cancer cases exome sequenced. (XLS) [file pgen.1003876.s002.xls]

## Sheet: Table S1
Sample ID	Patient Gender (F/M)	Age of diagnosis	Nr. of first degree relative with CRC	MSI /MSS	Tumor Location	Grade	Dukes'	Truncating variant identified
c606	M	71	4	MSS	sigmoid	II	B
c286	F	69	3	MSS	rectum	I	B
c265	F	82	2	MSI	ascending colon	II	D
c910	F	81	2	MSI	cecum	II	C
c1001	F	76	2	MSS	rectum	II	A
s56	F	68	2	MSS	rectum	NA	A
s1144	F	85	2	MSS	rectum	II	B
s146	F	80	2	MSS	cecum	II	C
s1201	M	64	2	MSS	rectum	I	A
c742	F	79	2	MSS	sigmoid	I	A
c386	M	32	1	MSS	ascending colon	II	C
c1047	M	71	1	MSS	sigmoid	II	D
c225	F	73	1	MSS	rectum	II	A	UACA c.3873C>T
c897	M	74	1	MSS	rectum	II	C	PRADC1c.168+1G>A
c864	M	57	1	MSI	rectum	III	C
c863	M	79	1	MSS	sigmoid	II	A
c828	M	76	1	MSS	descending colon	I	B
c797	F	66	1	MSS	cecum	II	B	CCDC18 c.3325C>G
c791	F	74	1	MSS	rectum	II	B
c765	M	71	1	MSS	rectosigmoid	I	B
c665	M	64	1	MSS	rectum	II	A	MRPL3c.895-2A>G
c655	M	73	1	MSS	rectum	II	B
c635	M	57	1	MSS	rectum	II	C
c634	F	86	1	MSS	ascending colon	I	C
c625	M	74	1	MSS	ascending colon	I	D
c622	M	68	1	MSS	sigmoid	II	B	PSPH c.389_390insA
c581	F	81	1	MSS	descending colon	II	D
c551	M	66	1	MSS	ascending colon	I	A	CCDC18c.1878-2A>C
c456	F	77	1	MSS	cecum	III	C	AKRIC4c.620delA
c442	M	74	1	MSS	rectum	II	B	SFXN4 c.32delC, ZNF490 c.1048C>T
c432	M	75	1	MSS	rectum	I	A
c420	F	45	1	MSS	sigmoid	II	C
c407	F	87	1	MSS	cecum	III	A
c368	M	84	1	MSS	rectosigmoid	I	B
c310	F	57	1	MSS	sigmoid	I	B	PRSS37 c.413G>A
c299	M	80	1	MSS	sigmoid	II	B
c291	F	49	1	MSS	cecum	III	D
c289	M	41	1	MSS	rectum	II	B	PCDHB13c.724_725insG
c232	M	73	1	MSS	NA	NA	NA
c222	F	78	1	MSS	rectum	III	A
c216	F	77	1	MSS	rectosigmoid	II	B	TWSG1c.121C>T
c196	M	53	1	MSS	sigmoid	II	D	TWSG1c.121C>T
c135	M	67	1	MSS	rectum	II	C	AKRIC4c.620delA
c115	F	83	1	MSS	rectum	II	D
c114	F	75	1	MSS	transverse colon	I	D
c100	M	70	1	MSS	sigmoid	I	C	PCDHB13c.724_725insG
c72	F	54	1	MSS	rectum	II	A	UACA c.3346C>T
c68	M	82	1	MSS	ascending colon	II	B
c300	M	67	1	MSS	rectum	II	B
c66	M	65	1	MSS	rectum	II	A
c919	F	86	1	MSS	cecum	II	B	PSPH c.389_390insA
c650	M	60	1	MSS	ascending colon	II	C
c664	M	72	1	MSS	transverse colon	II	C	NUDT7 c.111T>A
c225	M	50	1	MSS	sigmoid	II	A
c380	F	61	1	MSI	NA	II	B
c835	F	78	1	MSS	cecum	I	B
c355	F	74	1	MSI	liver flexure	III	B
c293	F	63	1	MSS	sigmoid	I	B
c88	F	66	1	MSS	splenic flexure	II	A
c779	F	81	1	MSS	liver flexure	II	B
c1073	F	80	1	MSS	rectum	II	C	PRADC1c.168+1G>A
c900	F	77	1	MSS	rectum	II	B	SFXN4 c.32delC
c821	M	75	1	MSS	sigmoid	II	B
c672	M	73	1	MSS	sigmoid	II	B
c819	F	79	1	MSS	sigmoid	II	B
c705	M	71	1	MSS	liver flexure	I	A
c702	M	68	1	MSS	rectum	II	D
c256	M	69	1	MSS	rectum	III	B
c32	F	70	1	MSS	sigmoid	II	C
c40	F	82	1	MSS	ascending colon	II	B
c9	F	82	1	MSS	rectum	III	C	SFXN4 c.32delC, PRSS37 c.176+1G>A
c281	M	62	1	MSS	rectum	NA	D
c770	F	90	1	MSS	transverse colon	II	D
c540	M	58	1	MSS	sigmoid	II	B	UACA c.3346C>T
c76	F	71	1	MSI	cecum	III	C
c619	M	86	1	MSS	sigmoid	II	A
c352	M	60	1	MSS	splenic flexure	II	B
c571	M	57	1	MSS	sigmoid	II	C
c929	M	66	1	MSS	cecum	II	C
c452	M	58	1	MSS	sigmoid	II	B
c205	F	53	1	MSS	sigmoid	II	C
c136	M	81	1	MSI	ascending colon	II	B
c827	F	55	1	MSS	cecum	II	B
c604	F	67	1	MSI	ascending colon	II	B	MRPL3c.895-2A>G
c495	F	62	1	MSS	sigmoid	II	C
c705	M	71	1	MSS	liver flexure	I	A
c258	M	61	1	MSS	cecum	II	C
c402	M	75	1	MSS	rectum	II	A
c440	M	83	1	MSI	cecum	III	B
c486	M	81	1	MSS	ascending colon	I	B
c479	M	74	1	MSS	rectum	II	D
c279	F	78	1	MSS	cecum	NA	B	ZNF490 c.1048C>T
c182	M	66	1	MSS	ascending colon	III	B
c37	F	78	1	MSS	splenic flexure	I	B
c900	F	77	1	MSS	rectum	II	B
c300	M	67	1	MSS	rectum	II	B
