# Supplementary material for: Eleven Candidate Susceptibility Genes for Common Familial Colorectal Cancer
Source: PLoS Genet. 2013 Oct 17;9(10):e1003876. doi: 10.1371/journal.pgen.1003876 (PMC3798264; doi:10.1371/journal.pgen.1003876)
Supplement: Table S2 — Gene description and proposed gene function of the identified candidate CRC predisposing genes. (XLS) [file pgen.1003876.s003.xls]

## Sheet: Table S2
Gene	Ensembl Gene*	Ensembl Transcript*	Description~	Proposed gene function^
UACA	ENSG00000137831	ENST00000322954	Uveal autoantigen with coiled-coil domains and ankyrin repeats	Regulator of apoptosis
SFXN4	ENSG00000183605	ENST00000355697	Sideroflexin 4	Ion transport
TWSG1	ENSG00000128791	ENST00000262120	Twisted gastrulation homolog 1	Cell differentation, Regulator of BMP-signaling
PSPH	ENSG00000146733	ENST00000275605	Phosphoserine phosphatase	L-serine biosynthesis
NUDT7	ENSG00000140876	ENST00000268533	Nudix (nucleoside diphosphate linked moiety X)-type motif 7	Acetyl-CoA catabolic processing
ZNF490	ENSG00000188033	ENST00000311437	Zinc finger protein 490	Transcriptional regulation
PRSS37	ENSG00000165076	ENST00000350549	Protease, serine, 37	Proteolysis
CCDC18	ENSG00000122483	ENST00000370276	Coiled-coil domain containing 18	Not known
PRADC1	ENSG00000135617	ENST00000258083	Protease-associated domain containing 1	Not known
MRPL3	ENSG00000114686	ENST00000264995	Mitochondrial ribosomal protein L3	Translation
AKR1C4	ENSG00000198610	ENST00000380448	Aldo-keto reductase family 1 member C4	Androgen metabolic processing
* Ensembl gene and transcript information taken from Ensembl build 37 (http://www.ensembl.org)
~ Source HGNC (www.genenames.org)
^ Source NCBI GeneRIF (www.ncbi.nlm.nih.gov) and Uniprot Ontologies (http://www.uniprot.org)
